# Supplementary material for: Genetic Characterization of the Partial Disease Resistance of Rice to Bacterial Panicle Blight and Sheath Blight by Combined QTL Linkage and QTL-seq Analyses
Source: Plants (Basel). 2023 Jan 26;12(3):559. doi: 10.3390/plants12030559 (PMC9920235; doi:10.3390/plants12030559)
Supplement: Supplementary file 1 [file plants-12-00559-s001.zip]

Archive with 1 entries (1 files):
- plants-2050640-supplementary.pdf
